# Supplementary material for: Spontaneous Bacterial Peritonitis in Advanced Cirrhosis: Diagnosis by Tm Mapping and Inflammatory Profiles of Extracellular Vesicles
Source: J Clin Med. 2025 Jul 17;14(14):5096. doi: 10.3390/jcm14145096 (PMC12295209; doi:10.3390/jcm14145096)
Supplement: Supplementary file 1 [file jcm-14-05096-s001.zip]

Archive with 1 entries (1 files):
- jcm-3707232-supplementary.pdf
